# Supplementary material for: Screening and Verification of Photosynthesis and Chloroplast-Related Genes in Mulberry by Comparative RNA-Seq and Virus-Induced Gene Silencing
Source: Int J Mol Sci. 2022 Aug 3;23(15):8620. doi: 10.3390/ijms23158620 (PMC9368790; doi:10.3390/ijms23158620)
Supplement: Supplementary file 1 [file ijms-23-08620-s001.zip]

Archive with 1 entries (1 files):
- ijms-1744990-supp.pdf
